# Supplementary material for: The Regulatory Roles of Ezh2 in Response to Lipopolysaccharide (LPS) in Macrophages and Mice with Conditional Ezh2 Deletion with LysM-Cre System
Source: Int J Mol Sci. 2023 Mar 10;24(6):5363. doi: 10.3390/ijms24065363 (PMC10049283; doi:10.3390/ijms24065363)
Supplement: Supplementary file 1 [file ijms-24-05363-s001.zip]

Archive with 1 entries (1 files):
- ijms-2243635-supplementary.pdf
